# Supplementary material for: SERS Signature of SARS-CoV-2 in Saliva and Nasopharyngeal Swabs: Towards Perspective COVID-19 Point-of-Care Diagnostics
Source: Int J Mol Sci. 2023 Jun 3;24(11):9706. doi: 10.3390/ijms24119706 (PMC10253828; doi:10.3390/ijms24119706)
Supplement: Supplementary file 1 [file ijms-24-09706-s001.zip]

Archive with 1 entries (1 files):
- ijms-2421871-supplementary.pdf
